# Supplementary material for: In Situ TEM Study of Structural Changes in Na-β″-Alumina Using Electron Beam Irradiation
Source: Materials (Basel). 2022 Apr 5;15(7):2663. doi: 10.3390/ma15072663 (PMC9000304; doi:10.3390/ma15072663)
Supplement: Supplementary file 1 [file materials-15-02663-s001.zip]

Archive with 5 entries (5 files):
- Movie S1.avi
- Movie S2.avi
- Movie S3.avi
- Movie S4.avi
- Movie S5.avi
